# Supplementary material for: An integrated in vivo/in vitro framework to enhance cell-free biosynthesis with metabolically rewired yeast extracts
Source: Nat Commun. 2021 Aug 26;12:5139. doi: 10.1038/s41467-021-25233-y (PMC8390474; doi:10.1038/s41467-021-25233-y)
Supplement: Supplementary file 4 — Source Data [file 41467_2021_25233_MOESM4_ESM.xlsx]

## Sheet: Figure 1
FIgure 1c	Initial extract comparison
Strain	BDO (mM)	Ethanol (mM)
Wildtype	0	92.5537
Wildtype	0	98.7277
Wildtype	0	98.967
BDO	22.4474	54.3373
BDO	23.3356	56.847
BDO	23.5227	60.5343
Rewired BDO	31.4789	36.2809
Rewired BDO	35.4765	40.4278
Rewired BDO	34.4476	40.4245

## Sheet: Figure 2
Figure 2a	Extract concentration optimization					Figure 2b	pH optimization					Figure 2c	Cofactor optimization							Figure 2c	Substrate optimization
Extract Concentration (mg/mL)	BDO (mM)	Acetoin (mM)	Ethanol (mM)			pH	Glucose (mM)	BDO (mM)	Ethanol (mM)			Condition	NAD (mM)	ATP (mM)	Glucose (mM)	BDO (mM)	Ethanol (mM)			Initial glucose (mM)		BDO (mM)	Acetoin (mM)	Ethanol (mM)
4	29.7396	10.6419	33.493			5.9	77.8476	0.394474	43.2088			1	0	0	120.607	0	6.44291			20		12.3803	0	7.94793
4	32.7224	11.2437	37.6262			5.9	81.7052	0.344063	46.7459			1	0	0	112.72	0.384405	5.81334			20		11.5301	0	9.97604
4	30.1989	10.5632	32.8781			5.9	81.2294	0.40656	44.3793			1	0	0	119.172	0.439545	5.77588			20		10.4813	0	4.52714
6	31.7881	5.12991	40.4588			6.36	22.3944	1.09098	69.6334			2	0	1	105.864	2.32907	3.80513			40		16.7943	0	13.4483
6	36.0451	4.94354	47.3029			6.36	24.6894	1.21326	83.8935			2	0	1	104.511	2.23648	4.17247			40		16.661	0	13.4622
6	34.4153	5.34038	43.3495			6.36	24.8483	1.1568	84.2684			2	0	1	100.847	2.23848	4.95136			40		15.5763	0	11.2425
8	30.1292	0	46.9652			6.82	0	22.3318	77.9521			3	0	2	93.7496	6.96887	5.48701			60		23.2116	0	19.3906
8	29.2118	0	44.5742			6.82	0	24.1931	84.8004			3	0	2	91.6536	5.24624	5.69119			60		23.6244	0	20.055
8	31.9373	0	50.1314			6.82	0	24.1788	84.2608			3	0	2	86.0708	5.46024	4.19467			60		19.615	0	12.3389
10	28.3946	0	63.5753			7.16	0	29.2468	48.6104			7	1	0	119.623	0	4.55349			80		32.4226	0	23.6556
10	31.0653	0	68.8093			7.16	0	30.5092	56.8041			7	1	0	118.129	0	4.10803			80		28.6452	0	20.2592
10	30.16	0	56.2891			7.16	0	32.2691	49.6943			7	1	0	110.288	0	4.06453			80		23.223	0	13.7353
						7.55	0	33.8977	35.3397			8	1	1	0	31.5241	35.296			100		30.9255	0	34.4892
						7.55	0	36.3842	35.3531			8	1	1	0	33.9927	36.6729			100		31.2484	0	31.2014
						7.55	0	38.3468	34.8995			8	1	1	0	32.7113	33.2024			100		32.4492	0	27.6466
						8.01	0	41.8414	33.6395			9	1	2	0	36.8107	42.7595			120		40.7902	0	52.6295
						8.01	0	41.862	33.1284			9	1	2	0	34.252	37.6847			120		37.6491	0	48.7133
						8.01	0	42.69	31.3636			9	1	2	0	34.7159	36.7089			120		35	0	29.0209
						8.55	129.466	1.28174	4.6671			13	2	0	117.789	0.504243	3.82857			140		41.2988	0	51.1476
						8.55	133.291	1.40314	5.36103			13	2	0	120.124	0.544627	3.56314			140		43.8292	0	52.2784
						8.55	134.863	1.4014	5.56145			13	2	0	114.963	0.748698	3.55835			140		40.9922	0	42.0937
						9.12	130.701	0.646424	4.91268			14	2	1	0	33.0085	39.4857			160		45.8862	0	63.5644
						9.12	135.679	0	5.53007			14	2	1	0	32.9598	38.4256			160		47.9765	0	69.2142
						9.12	135.641	0	3.9485			14	2	1	0	33.2202	35.5553			160		48.0649	0	56.9307
						9.7	140.485	0	6.36185			15	2	2	0	34.3272	43.9982			180		48.5136	0	83.7813
						9.7	140.868	0	4.31433			15	2	2	0	33.5615	40.6025			180		45.8535	2.82549	81.9605
						9.7	138.723	0	6.67381			15	2	2	0	30.2585	36.4655			180		44.0243	3.55584	76.938
						10.12	128.604	0	3.24967											200		51.5373	0	116.525
						10.12	136.032	0	6.15763			Full cofactor optimization data in Supp Fig 3								200		41.6487	10.9863	95.6059
						10.12	132.96	0	4.0303											200		35.3013	13.0782	63.7262

## Sheet: Figure 3
Figure 3a	Comparison of strain backgrounds					Figure 3b	Rewired Sigma time course						Figure 3c	Rewired Sigma fed batch
Background	Genotype	BDO (mM)	Ethanol (mM)			Time (h)	Glucose (mM)	BDO (mM)	Ethanol (mM)	Glycerol (mM)			Time	Glucose additions	Glucose (mM)	Glycerol (mM)	BDO (mM)	Ethanol (mM)
BY4741	Wildtype	1.83782	146.469			0	187.742	0.645934	7.69694	0			0	1	188.693	0	0	7.79746
BY4741	Wildtype	1.88179	160.689			0	194.701	0.516094	8.23816	0			0	1	183.226	0	0	8.0591
BY4741	Wildtype	1.81485	158.63			0	195.735	0.545383	7.97517	0			0	1	179.439	0	0	7.9838
BY4741	BDO	25.9667	93.1513			0.5	177.847	2.44916	8.09923	5.66849			1.5	1	136.306	15.574	8.90503	7.2056
BY4741	BDO	26.4049	100.967			0.5	176.959	2.96237	8.31434	5.65147			1.5	1	154.253	24.4888	12.0571	11.8522
BY4741	BDO	27.4396	95.7229			0.5	181.667	2.87439	8.88748	4.94233			1.5	1	151.066	18.3827	10.5854	7.17779
BY4741	Rewired BDO	41.7724	61.806			1	172.347	7.35161	7.84966	13.3983			1.5	2	174.073	13.7774	8.37483	5.39168
BY4741	Rewired BDO	42.8978	68.5038			1	170.246	7.21595	7.03529	13.2537			1.5	2	184.256	17.5262	10.4154	6.60579
BY4741	Rewired BDO	42.8994	70.1425			1	165.121	7.18617	6.98886	12.8914			1.5	2	176.687	20.2908	10.3096	6.51961
CEN.PK	Wildtype	1.31512	132.337			1.5	119.84	15.0562	4.39105	25.3236			3	2	123.258	62.8738	30.7829	14.6304
CEN.PK	Wildtype	1.31512	141.812			1.5	144.449	15.08	9.14031	25.2515			3	2	126.417	59.8556	28.3475	13.5653
CEN.PK	Wildtype	1.28403	134.46			1.5	145.735	14.9423	6.35442	25.4318			3	2	127.937	58.2851	28.205	12.0942
CEN.PK	BDO	54.3958	23.1583			2	101.621	22.0459	0	36.5948			3	3	155.142	59.0066	27.3981	11.5614
CEN.PK	BDO	60.0697	26.0087			2	137.821	22.6576	0	42.0511			3	3	160.948	58.2666	26.8998	11.0877
CEN.PK	BDO	61.5101	23.7317			2	115.127	26.1836	0	50.1339			3	3	159.839	59.1195	27.2328	11.4775
CEN.PK	Rewired BDO	59.0927	28.9964			2.5	79.8432	29.5655	0	58.7619			4.5	3	102.256	95.3736	37.2035	24.9177
CEN.PK	Rewired BDO	62.1812	27.4193			2.5	80.8171	30.2863	0	60.3066			4.5	3	107.409	94.2806	36.1959	25.3268
CEN.PK	Rewired BDO	50.0946	23.3098			2.5	80.4527	30.4525	6.8483	59.8714			4.5	3	106.65	94.5566	36.5698	23.9091
Sigma	Wildtype	2.51336	141.013			3	67.3479	45.6177	17.5323	84.7225			4.5	4	136.034	90.9402	34.7128	23.9682
Sigma	Wildtype	2.74602	159.897			3	61.9614	43.3453	7.63092	81.3928			4.5	4	162.219	88.5848	35.6756	22.3567
Sigma	Wildtype	2.72482	150.906			3	61.0155	43.5457	7.56526	81.4651			4.5	4	122.406	90.4048	34.4825	23.705
Sigma	BDO	32.8421	90.3692			3.5	42.7535	48.0829	12.1045	97.0337			6	4	84.9893	114.468	37.8888	37.4818
Sigma	BDO	34.9594	102.166			3.5	77.1139	48.4922	18.7556	93.0469			6	4	86.0142	115.483	37.7224	36.5295
Sigma	BDO	33.205	92.6975			3.5	44.9928	50.6891	18.5402	98.022			6	4	82.9581	114.939	38.1422	37.4982
Sigma	Rewired BDO	66.0338	32.9996			4	63.7961	48.4054	25.064	98.8695			20	4	0	185.827	98.7658	81.756
Sigma	Rewired BDO	69.1277	37.9438			4	62.6633	52.8564	24.0291	100.665			20	4	0	188.537	97.3285	93.3945
Sigma	Rewired BDO	63.084	34.9488			4	62.5283	50.5889	26.0476	103.435			20	4	0	191.37	101.778	86.305
						4.5	47.3761	56.8379	34.3371	118.381
						4.5	48.7492	55.5824	35.5026	114.089
						4.5	49.3464	55.5612	34.5553	115.016
						5	0	54.8076	44.8239	122.251
						5	0	57.2729	41.6272	118.317
						5	0	54.9308	46.7749	122.704
						5.5	0	53.2384	49.0131	122.871
						5.5	0	61.4265	47.6907	129.199
						5.5	0	58.669	47.0368	126.872
						6	0	62.5568	43.4854	123.566
						6	0	63.5971	44.924	123.108
						6	0	61.1346	47.2166	122.332
						20	0	70.6335	34.9824	121.311
						20	0	73.4912	36.7299	122.224
						20	0	67.2573	33.4538	118.912

## Sheet: Figure 4
Figure 4b	Itaconic acid extract comparison			Figure 4c	Glycerol extract comparison				Figure 4d	Optimized itaconic acid time course					Figure 4e	Optimized glycerol time course
Extract	Itaconic acid (mM)			Extract	Glycerol (mM)	Ethanol (mM)			Time (h)	Glucose (mM)	Itaconic acid (mM)	Ethanol (mM)			Time (h)	Glucose (mM)	Glycerol (mM)	Ethanol (mM)
Base strain	0.159577			Base strain	79.0109	111.619			0	255.64	0	17.7223			0	536.75	12.148	16.0999
Base strain	0.171398			Base strain	81.8711	121.241			0	269.92	0	19.1055			0	548.608	10.4337	17.2073
Base strain	0.152659			Base strain	81.3255	118.403			0	185.543	0	12.4906			0	557.616	11.1708	17.1468
Enhanced strain	0.320766			Enhanced strain	111.313	77.0862			1	223.947	0.0897795	70.1768			1	481.826	85.1106	55.539
Enhanced strain	0.318012			Enhanced strain	112.878	78.4017			1	243.078	0.108715	75.7399			1	527.271	97.7276	62.8237
Enhanced strain	0.296991			Enhanced strain	113.179	79.8633			1	224.247	0.0920968	70.637			1	438.316	81.1296	51.5102
									2	145.929	0.251528	121.5			2	382.253	168.438	94.5017
									2	148.735	0.320187	121.124			2	379.527	181.648	96.1978
									2	149.646	0.370704	115.645			2	386.623	183.271	96.2909
									3	85.6134	0.540001	169.982			3	315.624	236.263	122.036
									3	79.8086	0.489417	163.019			3	283.096	229.348	112.122
									3	73.2308	0.350775	160.49			3	295.288	227.554	116.548
									4	9.56347	0.421553	185.759			4	254.327	277.154	152.791
									4	34.2882	0.674207	219.301			4	261.678	278.822	152.847
									4	30.6161	0.673743	220.818			4	253.614	285.141	152.666
									5	1.26885	0.71764	269.916			5	222.245	330.479	182.781
									5	1.09449	0.748824	259.707			5	183.351	297.514	168.108
									5	0.924585	0.889187	263.07			5	208.275	326.769	180.488
									6	0	0.595683	247.667			6	159.711	339.809	202.076
									6	0	0.556355	249.499			6	174.626	408.333	214.032
									6	0	0.619717	256.591			6	166.068	350.553	206.098
									7	0	1.0028	283.046			7	123.204	423.086	231.34
									7	0	0.675266	279.538			7	116.224	358.613	221.652
									7	0	0.878462	281.2			7	108.905	387.776	220.891
									8	0	0.641301	270.191			8	64.9472	433.615	251.848
									8	0	0.763324	274.478			8	61.6786	429.509	248.059
									8	0	0.584493	272.96			8	62.1341	432.747	248.123
									20	0	0.875615	286.706			20	0	494.709	395.229
									20	0	0.80828	261.154			20	0	460.53	362.486
									20	0	0.678047	264.437			20	0	461.913	339.406

## Sheet: Supp Fig 1
Supp Fig 1a	Growth curves for BY4741 strains					Supp Fig 1b	qPCR for BDO strain rewiring
Time (h)	BDO+gRNAs	BDO	WT			Strain	Biological Replicate	Target Name	Ct
0	0.106	0.102	0.105			Rewired	1	ADH1	19.3156
1	0.106	0.108	0.111			Rewired	1	ADH1	18.534
4	0.145	0.163	0.21			Rewired	1	ADH1	19.1236
6	0.209	0.24	0.504			Rewired	2	ADH1	19.0909
8.5	0.362	0.411	1.63			Rewired	2	ADH1	19.0109
10.667	0.636	0.682	4.85			Rewired	2	ADH1	18.4154
13	1.21	1.26	9.72			Control vector	1	ADH1	17.3138
15.5	2.46	2.48	12.76			Control vector	1	ADH1	16.916
25.167	7.64	7.27	16.4			Control vector	1	ADH1	17.1188
33.333	8.63	8.81	16.4			Control vector	2	ADH1	16.478
50.333	9.28	9.6	16.8			Control vector	2	ADH1	16.5785
						Control vector	2	ADH1	16.036
						Control vector	3	ADH1	17.0681
						Control vector	3	ADH1	16.6345
						Control vector	3	ADH1	16.888
						Rewired	1	ADH3	19.1665
						Rewired	1	ADH3	18.7588
						Rewired	1	ADH3	18.908
						Rewired	2	ADH3	19.4388
						Rewired	2	ADH3	19.4636
						Rewired	2	ADH3	20.5687
						Control vector	1	ADH3	19.1902
						Control vector	1	ADH3	19.0565
						Control vector	1	ADH3	19.1771
						Control vector	2	ADH3	18.7757
						Control vector	2	ADH3	19.0972
						Control vector	2	ADH3	18.6584
						Control vector	3	ADH3	19.4298
						Control vector	3	ADH3	19.2034
						Control vector	3	ADH3	19.135
						Rewired	1	ADH5	22.1411
						Rewired	1	ADH5	22.2118
						Rewired	1	ADH5	21.9553
						Rewired	2	ADH5	22.1079
						Rewired	2	ADH5	22.13
						Rewired	2	ADH5	21.733
						Control vector	1	ADH5	21.828
						Control vector	1	ADH5	21.742
						Control vector	1	ADH5	21.3609
						Control vector	2	ADH5	20.9453
						Control vector	2	ADH5	21.4063
						Control vector	2	ADH5	20.714
						Control vector	3	ADH5	21.9081
						Control vector	3	ADH5	21.807
						Control vector	3	ADH5	21.8493
						Rewired	1	BDH1	16.5475
						Rewired	1	BDH1	16.2967
						Rewired	1	BDH1	15.8114
						Rewired	2	BDH1	16.6599
						Rewired	2	BDH1	16.619
						Rewired	2	BDH1	16.341
						Control vector	1	BDH1	16.7724
						Control vector	1	BDH1	16.9195
						Control vector	1	BDH1	16.601
						Control vector	2	BDH1	16.4917
						Control vector	2	BDH1	16.6149
						Control vector	2	BDH1	17.3729
						Control vector	3	BDH1	17.827
						Control vector	3	BDH1	17.6559
						Control vector	3	BDH1	17.7043
						Rewired	1	GPD1	34.2862
						Rewired	1	GPD1	36.209
						Rewired	1	GPD1	34.9581
						Rewired	2	GPD1	36.8564
						Rewired	2	GPD1	36.616
						Rewired	2	GPD1	35.6554
						Control vector	1	GPD1	32.3584
						Control vector	1	GPD1	32.9678
						Control vector	1	GPD1	33.2574
						Control vector	2	GPD1	31.7877
						Control vector	2	GPD1	31.4995
						Control vector	2	GPD1	31.5304
						Control vector	3	GPD1	30.5536
						Control vector	3	GPD1	30.404
						Control vector	3	GPD1	29.0068
						Rewired	1	ALG9	21.2605
						Rewired	1	ALG9	21.1108
						Rewired	1	ALG9	20.8267
						Rewired	2	ALG9	21.4959
						Rewired	2	ALG9	21.4445
						Rewired	2	ALG9	21.2044
						Control vector	1	ALG9	22.0043
						Control vector	1	ALG9	21.6796
						Control vector	1	ALG9	21.2639
						Control vector	2	ALG9	21.3224
						Control vector	2	ALG9	21.1106
						Control vector	2	ALG9	20.9411
						Control vector	3	ALG9	22.1108
						Control vector	3	ALG9	22.0264
						Control vector	3	ALG9	21.9208

## Sheet: Supp Fig 2
Supp Fig 2a	Harvest OD optimization							Supp Fig 2b	Glycerol measurements from Figure 1
Extract	Harvest OD	BDO (mM)	Acetoin (mM)	Ethanol (mM)	Glycerol (mM)			Extract	Glycerol (mM)
Rewired BDO	2	28.2994	9.85283	39.3769	85.6853			Wildtype	83.7866
Rewired BDO	2	29.4733	10.2397	41.5778	88.493			Wildtype	86.8146
Rewired BDO	2	28.7371	10.1668	40.8984	86.5247			Wildtype	89.3375
Rewired BDO	4	30.7504	4.32567	39.0687	87.9026			BDO	91.3527
Rewired BDO	4	32.9367	4.37833	42.2035	93.2011			BDO	93.9743
Rewired BDO	4	33.1617	4.34685	43.3471	94.1199			BDO	95.1284
Rewired BDO	6	30.3492	0	42.0585	88.7084			Rewired BDO	86.5705
Rewired BDO	6	32.9879	0	46.4749	88.7084			Rewired BDO	95.8545
Rewired BDO	6	32.725	0	46.9732	96.1595			Rewired BDO	93.932
Rewired BDO	8	31.4789	0	45.2345	86.5705
Rewired BDO	8	35.4765	0	49.8544	95.8545
Rewired BDO	8	34.4476	0	49.4077	93.932

## Sheet: Supp Fig 3
Supp Fig 3	Cofactor optimization data from Figure 2c
Condition	NAD (mM)	ATP (mM)	CoA (mM)	Glucose (mM)	BDO (mM)	Ethanol (mM)
1	0	0	0	120.607	0	6.44291
1	0	0	0	112.72	0.384405	5.81334
1	0	0	0	119.172	0.439545	5.77588
2	0	1	0	105.864	2.32907	3.80513
2	0	1	0	104.511	2.23648	4.17247
2	0	1	0	100.847	2.23848	4.95136
3	0	2	0	93.7496	6.96887	5.48701
3	0	2	0	91.6536	5.24624	5.69119
3	0	2	0	86.0708	5.46024	4.19467
4	0	0	1	118.815	0	5.85577
4	0	0	1	118.937	0	4.96539
4	0	0	1	119.471	0	5.56638
5	0	1	1	119.44	0	5.9623
5	0	1	1	116.08	0.738982	5.9971
5	0	1	1	109.769	1.10385	5.48808
6	0	2	1	92.508	5.20118	3.90296
6	0	2	1	88.4867	5.05845	4.97782
6	0	2	1	83.54	4.53556	4.55491
7	1	0	0	119.623	0	4.55349
7	1	0	0	118.129	0	4.10803
7	1	0	0	110.288	0	4.06453
8	1	1	0	0	31.5241	35.296
8	1	1	0	0	33.9927	36.6729
8	1	1	0	0	32.7113	33.2024
9	1	2	0	0	36.8107	42.7595
9	1	2	0	0	34.252	37.6847
9	1	2	0	0	34.7159	36.7089
10	1	0	1	122.479	0.484603	4.53165
10	1	0	1	115.665	0.502143	4.34611
10	1	0	1	114.14	0.510807	4.34061
11	1	1	1	0	31.9368	41.3908
11	1	1	1	0	34.026	44.528
11	1	1	1	0	31.8207	39.0362
12	1	2	1	0	35.3332	41.8508
12	1	2	1	0	35.6757	43.581
12	1	2	1	0	35.8124	40.5751
13	2	0	0	117.789	0.504243	3.82857
13	2	0	0	120.124	0.544627	3.56314
13	2	0	0	114.963	0.748698	3.55835
14	2	1	0	0	33.0085	39.4857
14	2	1	0	0	32.9598	38.4256
14	2	1	0	0	33.2202	35.5553
15	2	2	0	0	34.3272	43.9982
15	2	2	0	0	33.5615	40.6025
15	2	2	0	0	30.2585	36.4655
16	2	0	1	120.597	0.397954	4.62131
16	2	0	1	112.61	0	3.79004
16	2	0	1	113.117	0	4.18455
17	2	1	1	0	37.1676	46.5586
17	2	1	1	0	33.8681	42.153
17	2	1	1	0	34.8544	44.4243
18	2	2	1	112.892	22.832	18.5467
18	2	2	1	102.221	24.5407	19.5983
18	2	2	1	124.028	24.4055	18.1316

## Sheet: Supp Fig 4
Supp Fig 4a	BY4741 Growth curves								Supp Fig 4b	CEN.PK Growth curves								Supp Fig 4c	Sigma Growth curves
Strain	Rewired strain	Rewired strain	Rewired strain	BDO strain	BDO strain	BDO strain			Strain	Rewired strain	Rewired strain	Rewired strain	BDO strain	BDO strain	BDO strain			Strain	Rewired strain	Rewired strain	Rewired strain	BDO strain	BDO strain	BDO strain
Time (h)	Glucose Consumed (mM)	BDO (mM)	OD600	Glucose Consumed (mM)	BDO (mM)	OD600			Time (h)	Glucose Consumed (mM)	BDO (mM)	OD600	Glucose Consumed (mM)	BDO (mM)	OD600			Time (h)	Glucose Consumed (mM)	BDO (mM)	OD600	Glucose Consumed (mM)	BDO (mM)	OD600
6	0	0	0.02	0	0	0.01			12	1.55444	1.33045	0.4	-8.13611	1.36707	0.45			18	-2.86278	1.37816	0.1	0	1.3138	0.14
6	0	0	0.02	1.78556	0	0.01			12	-6.01167	0	0.48	0.676111	1.35486	0.47			18	0	1.47359	0.17	1.53333	1.38704	0.3
6	7.65444	0	0.01	0	0	0.01			12	4.42056	1.37816	0.46	2.16333	1.3715	0.55			18	-0.971111	1.42588	0.16	0.35	1.44585	0.19
12	0	0	0.11	0	0	0.08			18	17.8972	2.32912	1.56	17.64	1.86307	1.52			24	0.539444	2.06059	0.42	3.04	1.95184	0.79
12	0	0	0.08	0	0.682423	0.08			18	17.9456	2.05393	1.61	14.1822	1.79982	1.61			24	1.595	3.05925	0.87	20.6744	3.01709	1.32
12	8.18056	0	0.09	0	0.537062	0.12			18	15.3017	2.14159	1.57	19.3022	1.86418	1.95			24	1.32611	2.72415	0.85	8.57333	2.11718	0.81
18	4.22389	0.790058	0.44	5.05278	0	0.41			24	10.2011	0.8238	3.55	52.3283	7.08833	0.6388			27	40.6867	10.0988	2.61	34.7072	4.19552	1.9
18	2.09556	0.785619	0.36	2.25889	0	0.36			24	9.4633	0.4595	3.64	54.6406	5.61252	0.5058			27	31.5922	7.31136	2.26	46.4022	8.78939	3.03
18	1.54222	0.720151	0.34	0.591667	0	0.32			24	11.4171	0.765	3.3	60.5478	4.06125	0.366			27	34.9683	8.32668	2.52	37.5378	6.16067	2.38
24	27.525	2.59321	1.2	38.2344	1.9818	1.6			27	70.295	5.86995	3.88	72.9544	4.51731	4.02			30	76.0267	14.6105	3.89	58.5372	8.40324	3.15
24	25.8772	2.39015	0.97	25.5694	1.76653	1.41			27	82.3306	10.0422	3.9	77.9667	7.74745	3.89			30	59.7894	14.2044	3.35	70.4428	11.7388	4
24	25.2444	2.14714	1.45	31.4817	1.45584	0.87			27	75.6156	7.10053	3.99	78.5883	5.64913	3.8			30	62.9389	15.2619	3.52	62.5583	10.4505	3.54
30	63.9122	5.92654	2.6	73.2389	5.22858	2.94			33	113.977	12.5499	4.38	106.955	4.77918	4.58			33	74.7039	14.8502	3.6	85.5678	11.4614	4.21
30	65.8194	5.39059	2.57	69.5856	4.98447	2.66			33	111.693	13.634	4.53	112.653	5.77452	4.57			33	84.5683	17.0528	4.32	104.023	12.2115	4.55
30	70.9094	7.16711	2.32	69.0594	4.26431	2.55			33	109.692	6.15069	4.68	112.138	6.86196	4.61			33	85.0622	20.9909	4.24	79.12	13.1281	4.05
36	120.402	11.7055	3.47	105.108	7.02397	3.69			36	130.365	16.984	4.57	128.183	5.95206	4.5			36	105.508	14.6116	4.46	100.842	14.7237	4.7
36	108.563	9.18775	3.29	108.854	6.40479	3.62			36	128.528	18.4942	4.67	130.829	7.76187	4.53			36	103.542	20.5593	4.81	119.856	14.9312	5.45
36	107.364	8.86263	3.62	105.898	6.94851	3.65			36	124.843	8.82934	4.59	131.374	8.59743	4.82			36	105.336	25.8977	4.26	93.8489	15.202	4.82
42	137.202	17.1194	3.89	128.523	11.1984	4.09			42	153.051	18.1292	4.22	146.949	11.7688	4.56			48	155.144	26.8664	5.47	152.379	18.1436	4.94
42	139.664	17.0539	3.99	133.045	11.5102	4.01			42	144.498	8.05814	4.82	153.693	8.28784	4.61			48	148.68	30.2053	5.58	158.667	17.7297	4.82
42	132.518	17.0007	3.77	129.126	10.8344	4.08			42	151.365	18.9802	4.39	149.599	6.73324	4.66			48	151.829	36.0419	4.96	155.126	19.332	5.66
48	155.051	19.3032	4.23	156.024	13.725	3.84			48	158.024	9.81913	4.55	158.556	7.04061	4.38			54	158.667	27.217	5.87	158.667	20.2763	5.41
48	151.401	19.4	4.15	153.105	11.721	4.04			48	158.556	19.0191	4.3	158.556	11.4336	4.57			54	158.667	31.5246	5.68	158.667	18.5542	5.43
48	153.707	19.6127	3.9	153.128	13.5453	4.03			48	158.556	12.1216	4.52	158.556	8.97359	4.7			54	158.667	34.9656	5.8	158.667	21.1973	5.64

## Sheet: Supp Fig 5
Supp Fig 5	Glycerol concentrations from extract panel in figure 3
Background	Genotype	Glycerol (mM)
BY4741	Wildtype	95.8234
BY4741	Wildtype	104.58
BY4741	Wildtype	101.715
BY4741	BDO	113.612
BY4741	BDO	114.125
BY4741	BDO	115.069
BY4741	Rewired BDO	114.067
BY4741	Rewired BDO	119.765
BY4741	Rewired BDO	117.245
CEN.PK	Wildtype	97.7315
CEN.PK	Wildtype	104.562
CEN.PK	Wildtype	101.84
CEN.PK	BDO	126.838
CEN.PK	BDO	137.577
CEN.PK	BDO	129.365
CEN.PK	Rewired BDO	142.168
CEN.PK	Rewired BDO	148.727
CEN.PK	Rewired BDO	107.15
Sigma	Wildtype	97.015
Sigma	Wildtype	107.869
Sigma	Wildtype	103.783
Sigma	BDO	102.287
Sigma	BDO	113.628
Sigma	BDO	104.308
Sigma	Rewired BDO	117.212
Sigma	Rewired BDO	123.528
Sigma	Rewired BDO	115.768

## Sheet: Supp Fig 6
Supp Fig 6a	Fed-batch reactions with glucose alone						Supp Fig 6b	Fed-batch reactions with added cofactors
Time (h)	Glucose (mM)	Glycerol (mM)	BDO (mM)	Ethanol (mM)			Glucose + Cofactor Additions	Glycerol (mM)	BDO (mM)	Ethanol (mM)
0	153.865	0	0	8.54993			0	119.286	70.4152	37.5986
0	151.069	0	0	8.1629			0	126.099	69.9512	48.7478
0	154.976	0	0	8.6931			0	122.848	69.8949	49.3144
2	184.287	34.9439	19.2985	8.17672			1	147.135	80.0733	62.8683
2	188.172	34.8068	20.5088	7.856			1	148.5	83.0255	64.1044
2	193.432	34.5678	20.1877	7.99607			1	141.15	74.6309	64.9934
4	246.888	84.511	40.3871	16.546			2	162.727	87.2603	73.4673
4	238.451	83.0518	39.4441	16.5013			2	179.206	96.4724	79.9129
4	234.025	84.9428	40.2567	17.1562			2	168.193	88.7735	74.8904
6	289.619	110.057	41.6884	36.8426			3	185.827	98.7658	81.756
6	276.886	109.923	42.9311	36.4882			3	188.537	97.3285	93.3945
6	284.867	109.536	41.7627	36.482			3	191.37	101.778	86.305
20	174.12	151.839	55.9812	115.22
20	198.501	148.323	53.795	116.593
20	172.106	146.8	53.2691	117.293

[truncated: 3 more sheets: Supp Fig 7, Supp Fig 8, Supp. Table 3]
